# Supplementary material for: Metabolomic Profiling of Angiotensin-II-Induced Abdominal Aortic Aneurysm in Ldlr−/− Mice Points to Alteration of Nitric Oxide, Lipid, and Energy Metabolisms
Source: Int J Mol Sci. 2022 Jun 7;23(12):6387. doi: 10.3390/ijms23126387 (PMC9223449; doi:10.3390/ijms23126387)
Supplement: Supplementary file 1 [file ijms-23-06387-s001.zip]

Archive with 1 entries (1 files):
- ijms-1713644-supplementary.xlsx
