# Supplementary material for: Metabolomic Profiling of Angiotensin-II-Induced Abdominal Aortic Aneurysm in Ldlr−/− Mice Points to Alteration of Nitric Oxide, Lipid, and Energy Metabolisms
Source: Int J Mol Sci. 2022 Jun 7;23(12):6387. doi: 10.3390/ijms23126387 (PMC9223449; doi:10.3390/ijms23126387)
Supplement: Supplementary file 1 [file ijms-23-06387-s001.zip › ijms-1713644-supplementary.xlsx]

## Sheet: S1-Raw data_Plasma
Sample Identification	Metabolite concentration (μM)
	Carnitine and acylcarnitines																Amino acids and amino acid-related metabolites
	C0	C2	C3	C3-DC (C4-OH)	C4	C5	C6 (C4:1-DC)	C10:2	C14	C14:1	C16	C16-OH	C16:1	C18	C18:1	C18:2	Ala	Arg	Asn	Asp	Cit	Gln	Glu	Gly	His	Ile	Leu	Lys	Met	Orn	Phe	Pro	Ser	Thr	Trp	Tyr	Val	Ac-Orn	ADMA	alpha-AAA	Carnosine	Creatinine	Kynurenine	Met-SO	Putrescine	Serotonin	Spermidine	t4-OH-Pro	Taurine
SHAM_1	44	25	1.31	0.242	2.1	0.243	0.224	0.133	0.146	0.112	0.385	0.036	0.144	0.139	0.403	0.081	200	98	39.8	11.1	53.3	721	43	288	71.2	71.8	124	152	38.7	57.2	70.3	64.1	103	83.2	36.7	79.2	129	2.45	0.675	4.59	0.682	6.64	0.494	0.773	1.61	0.135	0.658	16.4	321
SHAM_2	40.2	16.9	1.13	0.184	1.96	0.154	0.235	0.144	0.096	0.055	0.237	0.04	0.07	0.081	0.156	0.041	336	102	43.9	17	51.4	682	36.7	295	67.5	88	160	171	52.5	51.6	72.7	77.9	118	102	43.6	80.9	156	2.76	0.68	8.41	0.797	7.1	0.486	1.67	1.17	0.051	0.592	20.9	343
SHAM_3	42.7	18.2	1.12	0.17	1.62	0.204	0.197	0.15	0.122	0.063	0.355	0.043	0.118	0.12	0.273	0.076	318	109	84	19.5	69.5	806	49.7	421	95.5	91.4	155	162	55.6	72.1	91.1	111	174	138	65	124	161	2.59	0.616	3.5	0.77	9.37	0.869	1.8	1.75	0.03	0.621	24	332
SHAM_4	30.3	13.8	0.496	0.174	0.936	0.099	0.148	0.17	0.1	0.061	0.247	0.054	0.086	0.092	0.192	0.051	289	102	41.1	11.4	50.9	684	22.1	279	65.6	93.6	159	185	43.4	37	61.3	59.5	119	113	36.8	70.3	149	2.48	0.705	5.95	0.677	5.57	0.721	1.24	0.654	0.037	0.337	16.6	319
SHAM_5	33	18.4	0.862	0.196	1.18	0.122	0.214	0.129	0.117	0.111	0.277	0.042	0.112	0.092	0.264	0.065	340	115	47.1	14.8	49.3	801	36.8	278	70.9	82.2	154	182	38.9	37.3	61.1	60	132	104	38.2	70.1	141	2.76	0.635	4.76	0.713	6.37	0.65	1.09	0.811	0.072	0.442	14.4	382
SHAM_6	32.8	21.6	0.784	0.206	0.938	0.1	0.173	0.116	0.114	0.069	0.27	0.033	0.087	0.066	0.186	0.063	291	100	36.3	11.4	35.8	615	21.6	288	69.9	94.7	197	170	37.7	36.7	63.4	59.1	119	98.3	32.2	49.1	139	2.5	0.985	4.53	0.738	7.83	0.443	0.937	0.931	0.067	0.349	25.4	291
SHAM_7	41.8	19.9	0.952	0.257	1.65	0.14	0.21	0.143	0.103	0.057	0.234	0.037	0.086	0.073	0.163	0.049	303	98.1	34.8	11.7	50.9	685	22.8	291	56.3	120	234	171	36.3	46.3	82.1	59.7	117	86.7	38.2	63.4	159	2.51	0.663	3.82	0.57	6.33	0.441	1.08	0.548	0.051	0.34	15.3	285
SHAM_8	34.7	23.1	0.937	0.27	2	0.158	0.32	0.136	0.16	0.097	0.37	0.043	0.176	0.101	0.304	0.082	216	73.2	49.4	8.66	45.9	577	28.4	290	69.2	83.7	147	119	31.7	49.3	70	53.6	123	77.3	38.9	79.4	121	1.8	0.565	2.42	0.677	6.82	0.653	0.64	1.07	0.048	0.386	10.9	290
SHAM_9	44.6	17.7	1.05	0.238	1.85	0.171	0.265	0.139	0.101	0.071	0.22	0.042	0.088	0.076	0.184	0.048	357	101	46.7	25.4	45.7	693	38.6	350	78.4	109	194	160	41.4	54.3	76.6	81.5	122	110	43	73.1	158	2.65	0.547	3.27	0.554	7.77	0.692	1.43	0.653	3.48	0.73	19.6	377
SHAM_10	33.6	16	0.702	0.19	1.32	0.113	0.178	0.163	0.132	0.093	0.286	0.083	0.097	0.088	0.237	0.055	318	106	36	12.2	58.9	674	22.7	397	76.1	106	197	207	55.6	44.9	78.5	70.4	136	87.7	40.7	84.9	156	3.02	0.696	5.77	0.599	7.57	0.592	1.5	0.691	0.119	0.363	20.4	357
SHAM_11	36.2	18.1	0.848	0.212	1.6	0.111	0.214	0.174	0.136	0.069	0.284	0.058	0.104	0.097	0.235	0.051	423	109	45.1	16.9	48.4	726	35.6	358	68.1	85.2	161	168	40.6	32.3	62.9	69.3	118	109	35.7	60.5	129	2.68	0.778	5.03	0.657	8.43	0.846	1.38	0.765	0.054	0.464	17	401
HCD_1	22.4	11.8	0.558	0.156	0.977	0.105	0.123	0.171	0.121	0.081	0.409	0.083	0.099	0.156	0.389	0.057	352	97.4	42.7	7.1	47.7	680	18.1	216	74	98.9	182	223	49.7	38	73.9	68.6	139	130	36.9	85.3	170	2.67	0.689	12.4	0.572	5.85	0.517	2.45	0.949	0.07	0.402	17.5	193
HCD_2	16	13.1	0.515	0.238	1.02	0.136	0.199	0.162	0.15	0.132	0.437	0.054	0.176	0.127	0.534	0.106	387	58.9	81.8	18.8	65.5	622	70	289	76.6	99.4	165	178	56	93.1	79.8	100	167	151	54	119	150	1.4	1	4.76	0.515	6.13	0.619	1.44	2.26	0.23	1.1	13.7	339
HCD_3	16.8	11.3	0.592	0.259	1.31	0.166	0.21	0.189	0.13	0.123	0.474	0.062	0.177	0.153	0.57	0.109	403	97	82.2	20.5	67.2	871	58.5	355	90.3	125	211	225	68.5	133	97.4	111	196	201	58.8	158	180	2.22	0.94	7.26	0.475	6.93	0.798	2.12	1.6	1.6	0.821	14.6	350
HCD_4	23.1	14.5	0.611	0.232	1.04	0.18	0.156	0.144	0.116	0.108	0.422	0.062	0.137	0.14	0.444	0.107	364	109	88.7	12.6	72.6	775	39.9	402	110	130	253	177	92.8	97.5	99.5	124	227	203	59.3	146	173	1.89	1.23	9.97	0.713	8.74	0.886	2.86	1.73	1.86	1.14	24.1	312
HCD_5	23.7	19.3	1.08	0.354	1.71	0.178	0.235	0.162	0.096	0.074	0.387	0.054	0.113	0.145	0.384	0.092	387	104	53.4	8.54	69.7	597	24.7	258	77.2	82	168	187	55.6	38.2	76.2	123	189	147	48.4	116	152	2.56	0.722	11.3	0.637	7.85	0.721	5.91	1.14	0.028	0.523	18.5	214
HCD_6	21.5	16.9	0.719	0.332	1.39	0.143	0.18	0.18	0.112	0.071	0.322	0.071	0.115	0.117	0.417	0.087	312	95.8	42	7.87	45.6	673	20.1	256	81.1	85.7	164	194	52.3	42.1	83.2	70.7	154	107	40.4	73.9	137	2.64	0.676	10.8	0.768	8.48	0.46	1.86	1.25	0.05	0.383	16.7	204
HCD_7	14.7	8.15	0.352	0.213	1.35	0.116	0.168	0.159	0.091	0.059	0.201	0.079	0.09	0.061	0.299	0.063	520	81.9	60.3	14.9	90.2	595	27.2	296	77.8	126	240	177	49.6	41.5	80.4	78.2	132	199	42.3	64.2	162	2.06	1	8.48	0.511	11.5	0.518	2.6	0.799	0.662	0.706	10.5	389
HCD_8	18.2	7.53	0.496	0.25	2.53	0.202	0.461	0.126	0.085	0.042	0.174	0.094	0.061	0.063	0.178	0.029	565	133	79.2	25	121	758	37	349	83.1	152	290	198	83.3	66.9	86.3	200	246	213	46.9	126	189	3.18	0.544	15.9	0.648	4.56	0.496	18.8	0.827	2.4	0.784	15	375
HCD_9	17.5	8.87	0.344	0.089	0.832	0.075	0.138	0.133	0.165	0.088	0.523	0.054	0.148	0.197	0.465	0.134	207	108	39.6	8.09	41.1	507	20.1	252	73.6	102	183	168	48.1	34.7	72.9	57.2	147	114	49.2	74.8	149	2.46	0.55	7.04	0.638	5.78	0.558	1.08	1.21	0.013	0.428	13.7	269
HCD_10	16.6	12.5	0.415	0.141	1.05	0.101	0.151	0.137	0.132	0.072	0.528	0.039	0.131	0.183	0.479	0.109	221	73.5	35.5	7.34	36.7	442	16.5	237	68.9	118	216	139	41.9	37.4	78.2	68.4	84.8	101	41.2	67.9	147	1.86	0.552	8	0.811	7.32	0.711	1.18	0.821	0.027	0.468	14.6	241
ANG_1	16.7	16.7	0.612	0.212	1.37	0.126	0.19	0.172	0.201	0.114	0.919	0.158	0.196	0.338	1.06	0.224	176	90.5	33.3	7.13	40.9	397	20.6	200	66.7	109	188	152	30.1	41.2	83.9	47.8	98.8	97.6	52.9	60.6	149	2.27	0.678	6.71	0.751	11.6	0.72	0.65	1.59	0.051	0.967	17.8	235
ANG_2	22.1	15.9	0.583	0.228	1.79	0.154	0.226	0.153	0.34	0.274	1.27	0.127	0.319	0.35	1.36	0.316	312	122	41.4	12.9	63.4	651	24.1	195	87.4	141	255	217	44.1	55.4	87.5	87.8	139	190	52.1	78.2	198	2.97	0.593	10.5	0.584	9.35	0.885	1.11	1.74	0.027	0.649	18.2	148
ANG_3	27.6	9.37	0.771	0.195	2.52	0.275	0.358	0.131	0.127	0.076	0.432	0.175	0.082	0.159	0.376	0.082	540	149	85.4	8.6	105	652	22.5	249	102	163	354	239	99.4	78.3	91.9	211	260	371	57.9	116	224	3.85	0.59	10.6	0.767	9.71	1.13	10.9	1.07	0.284	0.477	23	202
ANG_4	20	16.8	0.839	0.331	1.73	0.225	0.222	0.15	0.097	0.122	0.244	0.045	0.108	0.06	0.44	0.098	337	102	59.1	6.86	79.2	643	15.3	229	81.8	169	344	190	61.3	61.5	100	116	152	188	46.9	84.2	200	2.77	0.657	5.23	0.625	7.74	0.666	5.04	1.02	0.493	0.605	11	254
ANG_5	15.6	7.7	0.672	0.317	2.34	0.226	0.431	0.131	0.092	0.055	0.158	0.067	0.084	0.046	0.209	0.04	388	109	63.9	14.7	100	465	32.3	254	64.3	162	325	162	78.2	52.9	84.2	157	161	225	48.2	101	182	2.38	0.53	19.3	0.623	8.54	0.936	23.9	0.661	2.86	0.724	12.1	420
ANG_6	18	8.07	0.317	0.116	1.25	0.091	0.152	0.158	0.195	0.1	0.668	0.119	0.155	0.239	0.655	0.155	334	120	46.2	16.7	51.5	514	28.1	213	87.7	175	333	169	57.8	45.7	80.9	98.3	137	169	61	90	179	2.72	0.801	6.48	0.79	7.31	0.723	1.22	1.62	0.045	0.667	31	269
ANG_7	10.7	11	0.318	0.14	0.866	0.106	0.159	0.13	0.327	0.178	1.44	0.052	0.393	0.294	1.08	0.285	312	22.7	72.5	31	68.4	635	114	259	81.5	150	251	125	47.9	138	81.6	82.4	161	151	66.7	99.1	166	0.346	1.26	5.58	0.785	12.7	1.8	0.911	2.59	0.091	0.885	15.1	403
ANG_8	24.5	11.3	0.422	0.112	1.1	0.104	0.146	0.134	0.193	0.116	0.706	0.065	0.149	0.233	0.696	0.2	259	108	37.3	4.8	53.3	436	15.5	250	70.7	121	216	137	53.2	39.6	74.5	81.7	134	123	53.1	75.5	150	2.4	0.718	6.84	0.683	7.92	0.835	1.25	1.37	0.021	0.431	23.6	229
ANG_9	18.3	8.71	0.276	0.115	1.01	0.069	0.14	0.119	0.152	0.081	0.596	0.055	0.136	0.203	0.512	0.139	295	101	41.4	7.63	43.5	462	16.4	241	68.2	125	239	143	48.1	37.3	69	74.6	111	163	35.3	79.7	157	2	0.736	8.07	0.807	7.67	0.465	1.29	1.49	0.045	0.4	22	262
ANG_10	20.8	12.1	0.422	0.123	1.22	0.08	0.155	0.155	0.193	0.132	0.695	0.06	0.165	0.245	0.604	0.17	292	124	43.7	7.53	47.4	452	21.3	260	68.5	131	253	140	56.6	44.6	77.9	78.8	136	159	51.7	86.9	161	2.65	0.832	9.15	0.95	9.46	0.686	1.25	1.56	0.035	0.497	30	261
[truncated: 105 more columns]

## Sheet: S2-Raw data_Aorta
Sample Identification	Weight aortic tissue (mg)	Metabolite concentration (μM)
		Carnitine and acylcarnitines								Amino acids and amino acid-related metabolites																																		Lysophosphatidylcholine species
		C0	C2	C3-DC (C4-OH)	C4	C14	C16	C18	C18:1	Ala	Arg	Asn	Asp	Cit	Gln	Glu	Gly	His	Ile	Leu	Lys	Met	Orn	Phe	Pro	Ser	Thr	Trp	Tyr	Val	Ac-Orn	ADMA	alpha-AAA	Carnosine	Creatinine	Histamine	Met-SO	Putrescine	Serotonin	Spermidine	Spermine	t4-OH-Pro	Taurine	lysoPC a C16:0	lysoPC a C16:1	lysoPC a C17:0	lysoPC a C18:0	lysoPC a C18:1	lysoPC a C18:2
SHAM_1	8.91	11.3	2.82	0.072	0.051	0.103	0.348	0.121	0.144	73.4	24.8	20.8	50.3	3.57	105	152	228	11.1	21.3	51.5	12.6	20.8	0.232	17.6	32.5	94.7997	45.3	3.1	28.1	32.5	2.36	0.008	1.3	0.28	0.657	1.73	0.43	0.168	0.219	0.529	0.137	3.11	393	34.6	0.484	0.719	19.6	4.54	3.98
SHAM_2	6.34	10.1	2.01	0.043	0.035	0.06	0.154	0.056	0.057	74.6998	11.5	14.5	60.5	1.47	66.5003	128	207	6.64001	14.2	35.8	5.44	14.6	0	10.4	21.8	60.8	31.8	2.39	19.5	22.1	1.29	0	1.39	0.221	0.267	1.69	0.343	0.0779998	0.056	0.371	0.124	3.75	342	13.1	0.224	0.22	7.37	1.79	0
SHAM_3	14.17	7.66999	2.28	0.045	0.038	0.0770001	0.172	0.056	0.068	61	32.2	18.7	44.7	1.84	71.2	101	174.001	9.42	16.2	39.2	13.7	14	0.345	13	22.9	85.7	40.7001	2.89	25.4	25.5999	3.04999	0.0280001	0.336999	0.278	1.13	1.7	0.230999	0.297999	0.161	0.836	0.163	2.05	325	29.4001	0.611999	0.57	15.9	4.63999	3.55
SHAM_4	7	10.8	1.86	0.038	0.039	0.0789999	0.0829997	0.037	0.046	93.6999	15.8	16.6	70.4998	1.83	89.9003	148	316	8.99003	21.4	48.8	8.71003	17.5	0.025	13.4	26.8	81.3001	41.1	2.71	22.9	28.2	1.81	0	0.695	0.2	1.31	1.94	0.424	0.0870002	0.036	0.39	0.131	3.45	393	11.9	0.23	0.209	8.12	1.86	1.07
SHAM_5	6.31	8.04001	2.05	0.044	0.028	0.051	0.0929999	0.038	0.042	82.5001	12.1	16.6	50.5	1.88	68.3001	123	249	6.52	15	35.9	5.88	12.6	0.146	9.57	20.5	58.7	35.3	1.86	17.5	20.5	1.14	0	0.559	0.181	0.691002	1.8	0.284	0.0770003	0.252	0.716999	0.17	2.88	367	10.7	0.168	0.15	6.99003	1.58	0.854002
SHAM_6	7.07	8.28003	2.99	0.069	0.035	0.0740003	0.141	0.033	0.056	52.3	12	10.6	41.2	1.11	49.3	95.1997	213	5.74	12.7	32.8	5.11	11.2	0	8.33002	16	55.6	22.7	1.4	13.6	18.9	0.973999	0	0.632	0.187	0.058	1.18	0.271	0.108	0.044	0.348	0.124	2.87	358	9.42	0.194	0.158	4.83	1.11	0.856
SHAM_7	5.71	7.99	1.98	0.024	0.035	0.0720002	0.15	0.039	0.05	49.2	8.22	9.59999	36.5	1.09	47.6	101	170	4.7	10.5	24.5	4.03	10.2	0	6.75002	13.8	51.8	21.9	1.39	12.7	16.3	0.870998	0	0.554	0.184	0.246	1.15	0.225	0.0709999	0.162	0.247	0.116	1.94	344	13.2	0.232	0.276	7.82002	1.99	1.33
SHAM_8	8.61	11.7	4.06	0.081	0.048	0.112	0.356	0.086	0.117	68.8	15.3	20.2	61	3.14	144	152	254	8.47	12.6	33.5	7.22	13.9	0.0930001	9.65	21.7	72	32.4	2.65	21	20	1.49	0	1.06	0.268	0.393	1.4	0.362	0.175	0.146	0.458	0.132	2.92	371	27.7	0.516	0.544	15.5	4.14	3.41
SHAM_9	6.5	8	2.2	0.035	0.03	0.0730002	0.0939998	0.033	0.043	75.6002	12	14	46.8	1.5	61.2	116	194	6.84002	13.2	32.9	4.8	12.2	0.162	9.65003	21.9	62.5	32.4	2.04	15.2	20	0.963001	0	0.417	0.191	0.548	1.6	0.309	0.064	0.025	0.840002	0.215	3.88	335	10.8	0.212	0.211	6.42	1.84	1.11
SHAM_10	6.61	7.26003	2.35	0.059	0.03	0.05	0.153	0.049	0.05	72.0001	10.1	9.79999	48.4	2.08	45.2	104	259	5.77	11.9	25.6	5	10.2	0.013	7.91997	16.9	51.4	32.5	1.58	14	16.7	0.930999	0	0.484	0.214	0.516	2.03	0.257	0.0769999	0.102	0.336	0.132	3.47	349	11.2	0.239	0.191	6.82	1.76	1.04
SHAM_11	6.99	8.08002	2.61	0.064	0.035	0.0760002	0.163	0.051	0.056	81.3	15.1	16.5	58.7	1.51	67	109	222	7.46001	13.7	39.4	7.96	14.6	0	9.80998	19.9	70.4997	36.8	2.03	18.1	23.3	1.61	0	0.56	0.207	0.512	1.56	0.315	0.0879999	1.49	0.374	0.144	2.92	413	13.2	0.257	0.213	8.71003	2.23	1.19
HCD_1	20.49	10.3	2.61	0.06	0.06	0.065	0.163	0.051	0.088	104	41.9	24.0999	76.4	2.54	113	139	238.999	11.8	20	54.1999	22.7001	17.4	0.692001	15.9	26.2999	95.2	48.9	3.26	24.7001	30.3	3.31	0.004	2.1	0.257	0.417	5.99001	0.528001	0.365001	0.137	1.28	0.223001	3.76	378.999	41.8	0.760001	0.539	22.3001	7.79999	5.28001
HCD_2	26.29	5.47	3.73	0.0909999	0.055	0.0640001	0.251	0.081	0.102	86.1999	48.6	23.8	61.7999	3.26001	121	138	268.999	12.5	21.3	52.8	23.1	19.1	1.46	16.5	31.3001	118	47.8	3.75001	30.5001	32.2	2.92	0.00499999	0.679999	0.245	0.095	3.11999	0.445	0.474001	0.746	2.12	0.341999	3.09	386.999	33.2001	0.649	0.577	17	5.28	3.85001
HCD_3	11.51	6.47	1.91999	0.0570001	0.031	0.076	0.233	0.112	0.116	121	28.9	29.6	81.5	4.17999	99.7	221	243	11.9	21.8001	52.4	13.6	19.3	0.625	16.6	31.2999	108	76	4.1	32	32.9	2.54999	0.0980001	0.691001	0.183	0.979	2.91999	0.387	0.184	0.201	0.692	0.163	2.42	441	46.3	0.755	0.736	26.9	7.22	5.01999
HCD_4	8.13	9.51999	2.69	0.0869999	0.071	0.077	0.202	0.07	0.0909999	94.1999	25.8	27.4	55	2.41	79.7	155	273	11.5	24.9	59.2	11.7	22.1	0.293	19.5	34.5	126	56.8	4.04	30.8	33	2.22	0.004	1.28	0.224	0.682	2.14	0.673	0.132	0.196	0.516	0.144	3.75	372	23.7	0.398	0.386	14	3.33	2.3
HCD_5	6.7	7.36002	1.96	0.054	0.034	0.054	0.0810003	0.037	0.04	81.8003	12.8	15.2	45.5	2.23	61.6	101	225	6.96003	14.9	38.4	7.45998	14.7	0.034	12	24.6	61.9	42.6	2.04	19.5	20.7	1.19	0	1.48	0.191	0.2	1.6	0.33	0.08	0.101	0.356	0.149	3.03	379	15.6	0.203	0.233	9.35997	2.4	1.47
HCD_6	6.54	6.85	2.01	0.053	0.032	0.065	0.106	0.041	0.053	71.0002	10.2	11.4	40.2	2.03	66.2999	114	217	4.99	10.6	26.2	5.77	11.5	0.026	7.85997	15.4	51.5	28.4	1.66	14.1	15.9	1.1	0	1.83	0.177	0.416	2.24	0.326	0.0910002	0.059	0.317	0.129	3.13	368	14.5	0.273	0.24	8.51998	2.5	1.45
HCD_7	5.79	5.88999	1.69	0.041	0.032	0.051	0.102	0.039	0.054	71.6999	7.47999	9.93002	36.7	1.17	58.0002	86.5999	195	5.47	10.2	28.4	4.9	10.2	0	7.33002	17.2	44.1	27.8	1.62	12.7	16.2	0.920998	0	0.597001	0.24	0.622002	2.32	0.287	0.056	0.127	0.277	0.128	1.63	419	19.6	0.33	0.232	7.63	3.61	1.59
HCD_8	6.61	5.86	1.46	0.031	0.031	0.053	0.06	0.023	0.031	86.0999	9.86	10.6	66.1998	2.55	44.2	106	200	5.19	12.6	30	5.8	13.3	0.146	8.57	25.5	57.7	36.4	1.83	18.5	19.6	1.05	0	0.896997	0.25	0.346	1.27	0.688002	0.055	0.078	0.441	0.137	2.06	313	14.6	0.272	0.151	6.35	2.97	1.19
HCD_9	6.36	5.58	1.75	0.025	0.03	0.06	0.0720003	0.029	0.035	54.5	9.22003	11.2	44.5	1.66	58	102	191	5.01	9.93	26	4.5	10	0	6.60003	12.9	60.8	27	1.99	13.2	14	1.05	0	0.609	0.173	0.51	1.83	0.184	0.0850001	0.109	0.261	0.115	2.55	351	13.6	0.278	0.233	8.94	2.5	1.94
HCD_10	6.37	7.47997	2.08	0.037	0.031	0.043	0.0940002	0.036	0.039	62.4	10.1	13.2	50.6	1.89	66.1002	108	240	8.25998	13.1	38.6	6.02	14.2	0	9.13999	17	61.9	36.9	2.13	18.4	18.9	0.963998	0	1.19	0.272	0.526	2.52	0.304	0.0800002	0.107	0.273	0.12	2.92	370	15.3	0.29	0.27	9.50003	2.83	2.15
ANG_1	34.69	24.3	7.33999	0.204	0.131	0.175	0.829001	0.283	0.414001	785.999	37.0999	163	713.001	26	385	1570	669.999	49.7999	57.1001	134	71.4999	43	31.9	60.9	116	252	366.999	15.4	63.1001	102	4.36001	2.24	20.9	0.524998	6.58	6.28	2.02	15.1	5.11001	25.1	1.51	48.2	666.999	143	3.23	1.98	55.4998	36.1001	40.0999
ANG_2	57.91	33.8	9.94002	0.359	0.111	0.127	0.195	0.051	0.134	513	86.9999	111	443	15.9	453	894.999	784.999	63.9998	82.1002	182	113	57.8	40	83.1003	163	298	282	18.9	92.8998	154	9.88999	1.59	42.7	0.546	2.68	18.1	2.17	13.1	1.53	24.1	1.66	41.1	613.001	41.4	2.34	0.46	7.62999	12.5	19.6
ANG_3	64.22	27.4	8.87	0.152	0.145	0.0709997	0.183	0.058	0.107	636	39	110	559	29.5	382	1040	722	70.5001	88.1997	210	190	69.5997	84.6998	76.2998	179	324	380	16.9	95.8997	178	4.51	1.59	35.2	0.829003	3.59	15.1	6.36	21.9	0.552	30.5	3.44	43.7	560	20.8	1.36	0.221	3.2	5.92	7.27003
ANG_4	54.89	26.7	9.68002	0.218	0.121	0.111	0.356	0.0669998	0.171	521	46.1	100	430	19.2	401	661.002	678.001	74.9001	73.0998	191	106	53.1	45.3	79.9001	178	285	222	18	80	146	6.13001	1.36	20.9	0.642998	2.58	8.28998	3.51	8.87999	0.206	23.8	3	26.9	562.002	43.6	1.57	0.597	6.37997	10.8	6.89001
ANG_5	23.37	14.7	3.02999	0.105	0.0779999	0.093	0.479001	0.216	0.209	259	39.7	53.7001	145	8.96001	190	317	420.999	25.2999	45.6	95.5001	51.6	39.1001	13.1	44.1999	94.2	152	141	8.7	50.5	79.1	3.35	0.505	11.3	0.584	1.63	8.74001	3.99001	1.55	0.281001	2.66	0.232	9.25001	558.001	152	3.02001	2.18	66.4	30.2999	15.1
ANG_6	16.58	16.8	4.30001	0.122	0.0680001	0.142	0.494999	0.173001	0.207999	306	31.7999	48.6999	163	6.22	225.001	397	438	26.5	38	77.2999	28.6	29.3	3.20001	30	76.9	170.999	122	8.23999	38.3	63.7	3.02999	0.2	3.52	0.616	1.55	4.94999	0.748	0.905999	0.291001	1.71999	0.189	23.9001	494.999	110	2.14999	1.57	69.1	25	20.5
ANG_7	30.35	15	5.23	0.189	0.0799999	0.166	0.925001	0.281	0.306999	295	35.3001	83.9001	208	8.88002	437.999	463.001	460	35.1001	45.6	110	46.8999	29.8	18.5	40.5	87.4001	197	119	14.4	58.4001	76.6999	3.82	0.584001	7.99999	0.277	2.06	5.86999	1.38	4.04001	1.02	7.39001	0.433999	15.4	559.001	123	2.49	1.76	52.3	19	25.7
ANG_8	17.15	19	3.56	0.093	0.039	0.086	0.295001	0.083	0.129	257.999	35.0001	39.9	187	7.55	223	358.999	451	24.4	36.7	80.5	34	31.2	8.19	28.9	70	186	114	7.03001	43.4999	58.2001	3.02999	0.203999	4.80999	0.532	2.02	6.3	0.513999	0.999999	0.185	1.48	0.181999	16.5	449.001	97.0001	1.77	1.72001	57.1001	20.2	20.6001
ANG_9	17.71	14.9	4.58	0.12	0.095	0.118	0.483	0.155	0.204	251	25.6	44.4999	188.999	5.64	239	392	522	21.4999	31.2001	64.2	35.4	25.4	6.19	27.5001	65.4	149	111	6.40999	38.3	49.5	2.65	0.154	6.26001	0.64	2.1	6.03001	0.557001	1.66	0.198	1.75	0.194999	27.2001	489	106	1.74	1.91001	63.7	21.1	23.7999
ANG_10	24.67	20.8	6.25	0.158	0.105	0.15	0.713999	0.259	0.305	415.001	43.9	85.6	310.001	8.01	308.999	636.999	528	42.1001	47.1	113	61.3999	39.9	18	47.9999	94.7	237	178	12.5	55	79.5001	3.73001	0.505	16.8	0.49	3.31	8.70999	1.44	4.65999	0.394999	7.84	0.442999	45.1	528	126	2.35	2.06	67.9	26.4001	30.2
[truncated: 88 more columns]

## Sheet: S3-Important metabolites
S3-Metabolites whose concentration significantly increases or decreases with the increase of atherogenic pressure
Legend:
Blue-filled cell indicates a variation in the same direction in both plasma and aorta blocs
Gray-filled cell indicates a variation in opposite direction in plasma and aorta bloc
Polar metabolites									Lipids and molecules directly involved in lipid metabolism
Plasma				Aorta					Plasma				Aorta
Increased	Decreased			Increased	Decreased				Increased	Decreased			Increased	Decreased
Aminoadipic acid	Glycine			Aminoadipic acid	Glycine				Tetradecanoyl-carnitine (C14)	Free carnitine (C0)			lysoPC a C18:2	lysoPC a C26:0
Putrescine	Taurine			Putrescine	Taurine				Tetradecenoyl-carnitine (C14:1)	Acetyl-carnitine (C2)			lysoPC a C20:3	lysoPC a C28:0
Tryptophan	Glutamine			Tryptophan	Methionine				Palmitoyl-carnitine (C16)	Propionyl-carnitine (C3)			lysoPC a C20:4	Free carnitine (C0)
Methionine				Asymmetric dimethylarginine	Leucine				Palmitoleyl-carnitine (C16:1)					Acetyl carnitine (C2)
Leucine				Lysine	Carnosine				Hydroxypalmitoyl-carnitine (C16-OH)					Butyryl carnitine (C4)
Phenylalanine				Ornithine	Tyrosine				Oleyl-carnitine (C18)					Tetradecanoyl carnitine (C14)
Isoleucine				Spermidine	Hexoses				Oleoyl-carnitine (C18:1)					PC aa C24:0
Valine				Citrulline					Octadecadienyl-carnitine (C18:2)					PC aa C28:1
Threonine				Histidine					lysoPC a C16:0					PC aa C30:0
				trans4-Hydroxyproline					lysoPC a C16:1					PC aa C32:0
									lysoPC a C17:0					PC aa C32:1
									lysoPC a C18:0					PC aa C32:2
									lysoPC a C18:1					PC aa C32:3
									lysoPC a C18:2					PC aa C34:1
									lysoPC a C20:3					PC aa C34:2
									lysoPC a C20:4					PC aa C34:3
									lysoPC a C24:0					PC aa C36:0
									lysoPC a C26:0					PC aa C36:1
									lysoPC a C28:0					PC aa C36:2
									lysoPC a C28:1					PC aa C36:5
									PC aa C24:0					PC aa C36:6
									PC aa C26:0					PC aa C38:0
									PC aa C28:1					PC aa C38:1
									PC aa C30:0					PC aa C38:3
									PC aa C30:2					PC aa C38:4
									PC aa C32:0					PC aa C38:5
									PC aa C32:1					PC aa C38:6
									PC aa C34:1					PC aa C40:2
									PC aa C34:3					PC aa C40:3
									PC aa C34:4					PC aa C40:4
									PC aa C36:0					PC aa C40:5
									PC aa C36:1					PC aa C40:6
									PC aa C36:2					PC aa C42:1
									PC aa C36:3					PC aa C42:2
									PC aa C36:4					PC aa C42:4
									PC aa C38:3					PC aa C42:5
									PC aa C38:4					PC aa C42:6
									PC aa C38:5					PC ae C30:0
									PC aa C40:3					PC ae C30:1
									PC aa C40:4					PC ae C30:2
									PC aa C40:5					PC ae C32:1
									PC aa C42:0					PC ae C32:2
									PC aa C42:1					PC ae C34:0
									PC aa C42:4					PC ae C34:1
									PC aa C42:5					PC ae C34:2
									PC ae C30:0					PC ae C34:3
									PC ae C30:2					PC ae C36:0
									PC ae C32:1					PC ae C36:1
									PC ae C32:2					PC ae C36:2
									PC ae C34:1					PC ae C36:3
									PC ae C34:2					PC ae C38:0
									PC ae C36:0					PC ae C38:1
									PC ae C36:1					PC ae C38:2
									PC ae C36:2					PC ae C38:3
									PC ae C36:3					PC ae C38:6
									PC ae C36:4					PC ae C40:1
									PC ae C36:5					PC ae C40:2
									PC ae C38:1					PC ae C40:3
									PC ae C38:2					PC ae C40:4
									PC ae C38:3					PC ae C40:5
									PC ae C38:4					PC ae C40:6
									PC ae C38:5					PC ae C42:1
									PC ae C40:1					PC ae C42:2
									PC ae C40:3					PC ae C42:3
									PC ae C40:4					PC ae C44:3
									PC ae C40:5					PC ae C44:4
									PC ae C42:1					PC ae C44:5
									PC ae C42:2					SM C16:0
									PC ae C42:4					SM C18:0
									PC ae C42:5					SM C18:1
									PC ae C44:3					SM C24:0
									PC ae C44:4					SM C24:1
									PC ae C44:5					SM C26:0
									PC ae C44:6					SM C26:1
									SM C16:0					SM (OH) C16:1
									SM C16:1					SM (OH) C22:1
									SM C18:0					SM (OH) C22:2
									SM C18:1					SM (OH) C24:1
									SM C20:2
									SM C22:3
									SM C24:0
									SM C24:1
									SM C26:0
									SM C26:1
									SM (OH) C14:1
									SM (OH) C16:1
									SM (OH) C22:2
									SM (OH) C24:1
